# Supplementary material for: The relationship between perception of the functional training environment and athletes’ training engagement: the mediating role of psychological safety
Source: Front Psychol. 2026 Jul 8;17:1833341. doi: 10.3389/fpsyg.2026.1833341 (PMC13388224; doi:10.3389/fpsyg.2026.1833341)
Supplement: Supplementary file 1 [file Table_1.xlsx]

## Sheet: raw_data
ID	性别	gender_dummy	年龄	训练年限	项目类型	运动等级	fte1	fte2	fte3	fte4	fte5	fte6	fte7	fte8	fte9	ps1	ps2	ps3	ps4	ps5	ps6	ps7	eng1	eng2	eng3	eng4	eng5	eng6	eng7	eng8	eng9	eng10	eng11	eng12	ENV_mean	PS_mean	ENG_mean
1	男	0	20	7.8	耐力类	一级	2	4	2	4	2	3	4	4	4	4	4	5	5	4	4	5	5	4	4	5	5	5	5	3	5	4	3	5	3.222	4.429	4.417
2	男	0	19	7.3	力量与对抗类	三级/无等级	3	3	3	3	5	4	4	3	3	2	1	4	5	5	5	5	4	5	3	5	5	4	4	4	4	4	3	3	3.444	3.857	4
3	男	0	22	9.1	耐力类	二级	2	2	1	3	3	2	3	1	1	1	3	2	1	1	1	3	1	2	1	2	2	1	1	1	1	3	3	1	2	1.714	1.583
4	女	1	21	4.9	技能类	三级/无等级	5	5	2	5	5	4	3	4	5	5	4	5	5	5	5	4	4	5	4	4	3	4	4	4	5	2	4	4	4.222	4.714	3.917
5	男	0	19	7.5	耐力类	二级	5	3	5	4	5	5	5	4	2	5	5	4	5	4	4	3	3	4	5	4	5	3	2	5	5	5	3	3	4.222	4.286	3.917
6	男	0	20	5.2	耐力类	二级	2	4	5	3	4	5	3	3	4	2	4	1	2	2	3	1	1	4	4	2	4	2	2	3	2	4	2	2	3.667	2.143	2.667
7	男	0	21	11.2	技能类	一级	3	3	2	2	3	3	3	3	4	1	2	1	1	2	1	4	2	4	5	2	4	2	5	3	4	4	3	4	2.889	1.714	3.5
8	男	0	20	4.3	技能类	一级	4	4	4	5	4	4	5	3	5	1	4	3	2	3	2	3	3	3	2	3	4	2	3	3	5	3	3	3	4.222	2.571	3.083
9	女	1	22	7.3	耐力类	一级	2	3	2	3	2	2	3	3	2	5	5	3	4	4	3	2	4	4	4	5	5	5	3	5	4	4	5	4	2.444	3.714	4.333
10	男	0	24	8	力量与对抗类	二级	3	4	4	3	3	4	4	4	4	3	2	2	3	4	3	2	3	4	3	2	5	4	4	4	4	5	1	5	3.667	2.714	3.667
11	男	0	21	8.1	技能类	一级	4	4	5	2	5	5	3	5	5	4	4	5	3	3	4	4	2	3	4	5	4	3	5	4	5	5	4	4	4.222	3.857	4
12	男	0	21	5.6	力量与对抗类	二级	2	3	1	2	3	1	3	4	2	2	2	3	3	3	4	2	5	3	5	3	4	2	5	5	3	5	4	4	2.333	2.714	4
13	女	1	21	4.8	技能类	一级	3	5	3	4	5	4	3	3	5	1	1	4	3	3	3	1	3	5	4	4	4	4	3	3	3	2	3	3	3.889	2.286	3.417
14	男	0	23	5.6	耐力类	三级/无等级	5	2	3	2	5	3	5	5	5	4	3	3	4	3	3	4	4	4	2	4	3	3	2	1	2	4	1	2	3.889	3.429	2.667
15	女	1	21	8.5	力量与对抗类	二级	3	4	5	5	2	2	4	3	4	5	5	5	5	4	5	5	5	4	5	5	5	5	4	5	1	4	3	4	3.556	4.857	4.167
16	女	1	22	6.7	耐力类	二级	3	3	4	4	1	1	3	2	2	1	3	1	1	1	1	3	4	3	1	3	4	2	4	4	5	3	3	5	2.556	1.571	3.417
17	女	1	24	9.2	力量与对抗类	二级	5	5	4	5	4	5	4	5	5	5	5	4	5	5	3	5	5	5	3	5	5	5	5	3	4	5	5	5	4.667	4.571	4.583
18	女	1	21	8.3	技能类	三级/无等级	2	2	4	3	2	2	4	5	3	2	1	2	3	4	1	1	1	2	1	2	1	4	4	2	2	1	2	3	3	2	2.083
19	女	1	20	7.7	耐力类	二级	2	3	2	2	2	1	1	2	1	4	4	2	4	3	2	4	2	3	2	1	2	1	2	2	1	4	3	1	1.778	3.286	2
20	男	0	21	10.5	力量与对抗类	二级	4	3	4	4	4	4	3	4	4	5	5	4	4	5	2	5	3	3	3	2	2	3	5	4	3	4	2	3	3.778	4.286	3.083
21	男	0	22	8.2	耐力类	二级	2	2	2	1	3	2	2	2	3	3	4	2	3	3	2	2	3	4	5	3	4	5	3	4	4	4	5	5	2.111	2.714	4.083
22	男	0	21	4.3	技能类	二级	3	5	5	5	4	4	4	4	4	5	3	5	3	5	2	3	2	4	5	5	4	4	3	5	3	3	4	5	4.222	3.714	3.917
23	男	0	22	8.3	力量与对抗类	一级	5	4	4	5	5	4	4	5	5	5	3	3	2	1	4	4	3	2	3	5	5	5	3	4	5	3	4	2	4.556	3.143	3.667
24	女	1	19	9	技能类	二级	5	3	4	3	4	5	5	4	4	4	2	3	2	3	4	2	4	3	4	3	3	2	4	2	2	2	3	3	4.111	2.857	2.917
25	男	0	19	6.4	技能类	二级	4	5	5	3	5	5	2	5	4	3	5	5	5	5	5	5	5	4	4	5	5	2	4	5	5	3	5	5	4.222	4.714	4.333
26	男	0	19	7.9	力量与对抗类	三级/无等级	5	5	5	5	5	5	5	5	5	2	5	5	5	4	2	5	4	2	4	4	3	3	3	3	5	5	4	4	5	4	3.667
27	女	1	18	11	技能类	三级/无等级	5	5	5	4	5	4	4	4	3	5	5	5	5	5	5	5	5	5	5	5	5	5	5	5	5	5	5	4	4.333	5	4.917
28	女	1	21	4.9	技能类	一级	4	5	4	4	3	5	4	3	3	5	1	5	4	3	4	3	5	5	3	5	5	2	4	4	4	3	4	4	3.889	3.571	4
29	男	0	19	4.3	技能类	二级	5	5	5	5	4	5	5	4	5	5	5	3	5	4	5	5	5	4	5	5	5	5	5	4	5	5	2	5	4.778	4.571	4.583
30	女	1	23	8.9	力量与对抗类	三级/无等级	5	5	5	3	5	4	5	5	5	4	5	4	3	3	5	5	4	3	5	5	2	5	3	5	4	4	5	5	4.667	4.143	4.167
31	男	0	18	8.3	力量与对抗类	二级	5	5	5	5	5	4	4	4	5	3	4	4	4	5	5	5	2	4	5	2	5	3	5	4	4	4	2	3	4.667	4.286	3.583
32	男	0	23	9.8	技能类	一级	2	2	3	3	4	2	1	2	5	2	2	3	4	4	3	2	4	4	1	1	4	2	1	3	2	2	2	2	2.667	2.857	2.333
33	女	1	18	8.6	技能类	三级/无等级	3	2	1	3	3	2	2	3	2	2	3	3	3	2	2	2	3	3	5	3	2	4	3	1	1	3	1	3	2.333	2.429	2.667
34	男	0	18	5.6	耐力类	一级	4	2	3	3	4	2	2	2	2	3	5	3	2	2	3	3	4	4	4	4	3	2	4	4	2	2	5	2	2.667	3	3.333
35	男	0	19	8.2	技能类	二级	5	4	2	5	3	4	3	5	4	2	3	3	4	5	5	2	3	4	4	5	3	4	1	4	3	3	4	3	3.889	3.429	3.417
36	男	0	24	4.1	力量与对抗类	三级/无等级	4	5	2	4	4	4	4	2	3	2	2	2	2	3	3	2	3	2	3	2	1	1	3	4	2	1	2	3	3.556	2.286	2.25
37	男	0	20	6.4	技能类	三级/无等级	3	3	2	4	3	4	3	5	3	5	4	1	3	4	5	4	4	5	5	5	4	3	2	5	4	5	5	5	3.333	3.714	4.333
38	男	0	21	8.4	耐力类	二级	3	3	5	4	5	4	3	3	3	4	4	2	3	4	2	3	4	2	3	4	5	3	2	2	4	4	3	4	3.667	3.143	3.333
39	男	0	20	6.2	力量与对抗类	二级	1	2	2	2	2	1	1	1	3	3	3	4	5	3	2	4	4	2	3	2	4	4	2	2	2	3	3	1	1.667	3.429	2.667
40	男	0	20	5.7	耐力类	二级	2	4	2	2	3	3	3	4	4	5	5	5	4	5	4	4	3	3	4	5	4	3	3	3	5	5	5	3	3	4.571	3.833
41	男	0	19	4.7	力量与对抗类	二级	5	3	5	3	4	4	4	5	3	5	5	5	5	5	4	3	2	5	5	5	3	3	5	3	3	3	3	3	4	4.571	3.583
42	男	0	20	5.3	技能类	三级/无等级	4	4	5	4	4	3	5	5	5	5	4	5	3	3	5	5	5	4	5	5	5	5	5	5	5	3	3	3	4.333	4.286	4.417
43	女	1	21	5.4	耐力类	二级	5	4	5	3	5	5	3	3	3	4	3	4	5	5	4	4	5	5	5	5	4	5	5	5	5	3	5	5	4	4.143	4.75
44	女	1	23	3.7	技能类	二级	5	5	5	4	4	4	4	5	4	5	5	3	4	5	5	5	5	5	3	5	4	4	5	5	5	5	5	3	4.444	4.571	4.5
45	女	1	23	9.1	技能类	二级	3	4	4	5	4	4	3	3	3	5	5	3	5	4	5	4	3	5	4	2	3	3	4	4	4	3	2	4	3.667	4.429	3.417
46	女	1	21	5.7	力量与对抗类	二级	2	3	4	4	3	1	3	2	1	1	2	2	2	1	1	2	2	2	3	4	2	5	5	3	2	2	4	5	2.556	1.571	3.25
47	女	1	20	7.5	力量与对抗类	三级/无等级	4	5	4	4	5	5	5	5	5	5	5	5	3	4	2	5	5	5	5	5	5	5	5	5	5	5	5	5	4.667	4.143	5
48	女	1	19	6	力量与对抗类	三级/无等级	5	5	5	5	5	5	5	5	2	3	4	3	4	5	5	4	5	5	5	5	4	5	5	5	4	5	5	3	4.667	4	4.667
49	女	1	22	5.3	耐力类	三级/无等级	3	5	4	4	4	5	5	4	3	5	5	5	3	5	3	5	4	3	3	4	3	3	3	4	5	5	4	4	4.111	4.429	3.75
50	女	1	21	11.4	耐力类	三级/无等级	5	3	2	3	2	2	4	5	5	5	3	5	3	2	4	2	5	2	2	4	5	5	3	5	3	3	3	3	3.444	3.429	3.583
51	女	1	17	9.5	技能类	一级	3	3	4	4	3	3	3	3	3	4	3	4	5	5	5	3	5	4	5	4	4	5	5	5	5	5	3	4	3.222	4.143	4.5
52	女	1	21	9.8	技能类	一级	3	3	4	2	4	2	1	4	2	3	4	2	3	3	3	1	1	1	2	2	2	3	3	3	2	3	4	3	2.778	2.714	2.417
53	男	0	22	5.7	技能类	三级/无等级	5	5	4	4	5	5	4	5	5	3	5	5	4	4	4	3	5	3	4	3	3	3	3	4	3	3	4	5	4.667	4	3.583
54	女	1	22	9.8	技能类	二级	4	3	5	5	5	4	4	3	4	4	3	3	5	2	3	5	3	5	5	4	4	5	5	5	4	5	3	5	4.111	3.571	4.417
55	男	0	19	7.5	耐力类	三级/无等级	1	2	1	3	2	2	2	4	3	2	1	4	2	2	4	2	1	3	2	3	2	4	2	3	4	3	2	3	2.222	2.429	2.667
56	男	0	18	7.8	力量与对抗类	一级	4	4	5	2	5	4	3	4	5	5	5	5	5	5	5	5	3	5	5	5	5	5	5	4	5	3	5	5	4	5	4.583
57	男	0	20	9.2	耐力类	三级/无等级	3	4	5	3	5	2	5	5	4	3	2	2	2	2	2	3	2	5	5	3	4	3	2	3	4	3	4	5	4	2.286	3.583
58	女	1	17	3.7	力量与对抗类	二级	1	2	2	2	1	3	2	3	1	2	2	1	5	1	3	3	2	3	2	3	3	2	3	1	3	3	3	4	1.889	2.429	2.667
59	女	1	19	11.2	力量与对抗类	三级/无等级	2	3	2	2	2	5	3	3	2	5	3	3	1	3	4	2	3	4	5	3	3	2	3	4	4	3	4	5	2.667	3	3.583
60	女	1	21	3.4	力量与对抗类	一级	3	4	2	5	3	4	3	5	5	5	3	3	3	5	4	5	2	2	4	5	5	5	3	2	5	3	3	3	3.778	4	3.5
61	男	0	20	3.9	耐力类	二级	5	4	2	3	3	2	2	4	3	3	4	2	5	3	3	4	4	4	3	4	3	4	3	5	4	5	5	4	3.111	3.429	4
62	女	1	20	4.4	技能类	二级	5	5	3	4	5	4	5	5	5	5	5	5	5	4	5	5	5	5	5	5	5	5	5	3	5	5	5	5	4.556	4.857	4.833
63	女	1	24	8.4	技能类	二级	5	5	5	4	3	5	4	5	5	5	5	5	5	5	5	5	5	5	5	5	5	5	5	5	5	5	5	5	4.556	5	5
64	男	0	19	9.6	技能类	二级	3	4	5	5	5	4	5	4	5	4	4	4	4	5	4	5	5	5	5	5	5	4	5	2	3	4	5	3	4.444	4.286	4.25
65	女	1	20	7.6	力量与对抗类	三级/无等级	4	5	4	4	3	4	5	4	4	4	5	4	5	5	4	4	4	5	5	4	5	5	5	3	5	4	5	5	4.111	4.429	4.583
66	男	0	21	5.5	技能类	二级	2	3	5	4	5	5	5	5	4	5	5	3	2	2	5	5	5	4	5	5	5	5	5	5	5	5	4	5	4.222	3.857	4.833
67	男	0	19	8.7	力量与对抗类	一级	4	3	4	5	4	2	4	5	4	4	5	5	5	4	4	4	5	3	5	4	5	2	5	4	5	5	3	4	3.889	4.429	4.167
68	男	0	18	3.1	耐力类	三级/无等级	4	5	5	5	3	5	1	5	3	4	4	4	4	4	3	5	5	5	4	5	5	4	5	5	4	3	5	3	4	4	4.417
69	女	1	21	4.3	耐力类	三级/无等级	3	2	3	3	1	3	2	2	2	4	4	1	3	2	3	2	5	2	1	3	3	3	2	2	2	5	3	3	2.333	2.714	2.833
70	女	1	24	9	力量与对抗类	二级	5	5	5	5	5	5	5	5	5	5	5	5	5	5	5	5	5	5	5	5	5	5	5	5	5	5	5	5	5	5	5
71	男	0	21	3.6	技能类	二级	2	2	3	2	1	1	3	2	1	3	2	5	5	2	3	5	1	2	3	4	2	2	1	2	2	1	3	2	1.889	3.571	2.083
72	女	1	20	6.6	力量与对抗类	二级	1	4	3	3	3	3	3	2	4	5	5	5	3	5	5	5	3	3	5	5	4	4	5	5	4	5	3	5	2.889	4.714	4.25
73	女	1	20	6.7	耐力类	三级/无等级	2	1	1	2	3	3	1	5	1	4	5	5	4	3	5	3	2	4	2	3	2	2	3	5	4	3	5	1	2.111	4.143	3
74	男	0	20	5.7	耐力类	二级	5	4	4	4	4	4	5	5	5	5	5	5	3	5	2	5	5	3	5	5	5	5	5	4	5	5	4	5	4.444	4.286	4.667
75	女	1	23	5.5	耐力类	三级/无等级	5	3	2	4	2	3	3	4	2	3	2	1	3	3	2	5	1	1	2	3	3	1	2	3	4	2	3	3	3.111	2.714	2.333
76	女	1	19	5	耐力类	三级/无等级	5	5	3	3	5	4	4	5	5	5	5	5	5	5	4	5	5	5	5	5	5	5	5	5	5	5	5	5	4.333	4.857	5
77	男	0	18	7.5	力量与对抗类	二级	2	1	2	2	2	3	1	3	2	2	2	4	1	2	3	5	2	4	4	4	3	2	2	3	2	3	3	4	2	2.714	3
78	男	0	17	7.4	耐力类	三级/无等级	5	5	5	3	5	5	5	5	5	5	4	4	4	4	4	5	3	4	4	4	4	5	4	3	4	2	2	4	4.778	4.286	3.583
79	女	1	20	8.1	技能类	三级/无等级	1	2	3	1	3	3	4	3	2	4	4	3	3	3	3	3	4	2	3	2	4	4	1	3	4	4	3	4	2.444	3.286	3.167
80	女	1	22	5.3	力量与对抗类	二级	3	5	3	5	4	5	3	2	1	2	2	2	3	2	2	3	4	3	2	1	3	3	5	2	2	3	5	2	3.444	2.286	2.917
81	女	1	21	8.5	技能类	三级/无等级	4	4	4	4	5	5	4	5	4	5	5	5	5	5	4	5	5	5	5	4	5	5	5	5	5	5	5	5	4.333	4.857	4.917
82	女	1	20	3.1	耐力类	一级	4	4	4	4	4	3	2	3	4	5	1	3	3	3	4	1	5	5	5	4	4	2	3	4	3	5	5	4	3.556	2.857	4.083
83	女	1	21	5.8	力量与对抗类	二级	2	5	3	5	4	2	3	5	4	3	5	2	4	3	5	4	3	4	5	3	3	3	3	2	4	2	2	3	3.667	3.714	3.083
84	男	0	21	5.1	力量与对抗类	二级	5	4	3	2	5	3	5	3	5	5	3	4	4	5	2	4	5	5	5	5	4	4	5	4	5	5	5	4	3.889	3.857	4.667
85	男	0	22	9.2	耐力类	一级	4	5	3	5	2	3	4	5	3	3	5	3	3	5	4	5	5	5	5	5	5	5	4	4	5	5	4	3	3.778	4	4.583
86	男	0	23	5.4	耐力类	一级	3	3	4	4	4	4	3	1	2	3	4	3	3	2	4	3	3	4	4	4	5	4	4	5	5	3	5	4	3.111	3.143	4.167
87	男	0	18	7.8	力量与对抗类	三级/无等级	3	4	5	5	3	4	4	3	2	4	3	2	5	5	3	3	4	5	2	2	3	4	3	3	1	5	3	2	3.667	3.571	3.083
88	男	0	20	9.2	力量与对抗类	二级	5	3	4	2	3	4	3	2	3	1	2	1	2	3	1	4	3	3	3	3	1	2	3	2	2	2	1	3	3.222	2	2.333
89	女	1	18	5.3	耐力类	二级	1	1	4	4	2	1	4	3	2	3	2	3	3	4	2	3	3	3	3	3	4	4	3	5	2	4	5	3	2.444	2.857	3.5
90	女	1	22	7.9	耐力类	三级/无等级	5	5	5	4	5	5	3	5	5	5	5	4	5	5	5	5	4	5	5	4	5	4	5	5	5	5	5	4	4.667	4.857	4.667
91	女	1	19	9.7	耐力类	二级	5	4	5	5	4	3	4	3	5	4	5	3	2	1	3	4	3	3	3	3	4	2	3	2	2	3	4	4	4.222	3.143	3
92	男	0	19	3.9	耐力类	一级	3	2	5	3	3	4	5	5	4	2	5	3	4	5	3	4	5	3	4	5	5	4	4	5	3	5	2	4	3.778	3.714	4.083
93	男	0	17	7.2	力量与对抗类	二级	4	4	3	5	4	5	5	4	5	5	4	5	2	4	4	4	5	5	4	5	4	4	5	5	5	5	5	5	4.333	4	4.75
94	女	1	23	5.3	力量与对抗类	三级/无等级	3	5	4	3	2	4	2	1	4	4	2	4	4	4	3	4	5	3	3	1	4	4	4	2	4	4	3	4	3.111	3.571	3.417
95	女	1	21	4	力量与对抗类	二级	3	4	3	2	3	4	3	4	4	4	3	4	4	4	5	3	2	3	3	4	4	2	3	2	2	1	2	2	3.333	3.857	2.5
96	男	0	22	3.1	耐力类	三级/无等级	2	3	3	1	2	2	3	1	3	4	5	2	4	5	2	2	4	3	3	4	2	2	3	4	5	2	4	2	2.222	3.429	3.167
97	女	1	21	4	技能类	二级	4	3	4	4	4	5	5	3	4	5	4	5	4	4	4	5	4	5	5	5	3	4	5	4	2	5	3	5	4	4.429	4.167
98	男	0	22	7.3	技能类	一级	5	5	4	3	5	2	2	3	2	2	2	2	2	2	4	3	3	1	3	1	3	3	2	1	3	2	2	1	3.444	2.429	2.083
99	男	0	22	5.7	耐力类	三级/无等级	2	1	2	3	2	2	2	2	2	2	4	2	3	2	2	3	4	3	2	3	3	1	2	3	2	4	4	2	2	2.571	2.75
100	女	1	19	9.2	技能类	一级	3	3	3	3	2	5	2	3	3	1	2	5	2	2	1	4	4	2	2	3	2	2	4	4	4	3	2	4	3	2.429	3
101	男	0	18	8.3	耐力类	三级/无等级	3	1	4	5	2	3	2	2	2	4	3	4	4	2	5	3	2	3	2	3	3	4	4	2	2	2	2	2	2.667	3.571	2.583
102	男	0	19	5.7	耐力类	三级/无等级	2	4	3	3	3	5	2	3	2	3	4	4	3	1	4	1	2	3	2	2	3	2	1	3	1	3	2	1	3	2.857	2.083
103	男	0	20	11.5	技能类	一级	1	2	2	1	2	2	3	1	2	3	5	3	3	4	4	2	1	2	1	1	1	2	1	1	1	1	1	2	1.778	3.429	1.25
104	女	1	22	7.2	耐力类	二级	3	3	3	4	4	5	3	3	4	4	4	4	5	5	5	5	5	5	4	5	5	5	4	5	5	4	5	5	3.556	4.571	4.75
105	男	0	21	9.4	技能类	三级/无等级	2	4	2	1	2	1	2	3	2	3	3	2	2	4	4	1	1	2	2	2	3	2	3	1	2	3	2	2	2.111	2.714	2.083
106	女	1	20	10.9	技能类	一级	4	2	2	3	4	2	3	4	4	2	3	3	3	2	2	3	4	3	5	5	2	2	5	4	5	5	2	5	3.111	2.571	3.917
107	男	0	21	9.9	技能类	一级	2	5	2	2	2	4	3	3	4	4	2	4	4	3	3	3	1	2	3	2	3	1	2	3	4	3	2	3	3	3.286	2.417
108	男	0	19	11.7	耐力类	一级	5	4	4	5	5	3	4	3	4	4	4	4	3	5	5	3	2	5	5	3	5	2	5	4	4	2	3	3	4.111	4	3.583
109	男	0	21	7.8	耐力类	一级	2	2	1	2	2	2	3	3	3	2	2	3	3	4	5	5	4	3	3	5	5	4	3	2	4	4	3	4	2.222	3.429	3.667
110	女	1	19	6.2	技能类	一级	2	5	2	2	3	4	3	2	1	3	3	4	4	3	2	3	3	1	3	5	2	3	4	1	4	2	3	2	2.667	3.143	2.75
111	男	0	19	5.9	力量与对抗类	二级	2	3	3	5	4	4	3	3	3	5	5	3	2	2	5	3	1	1	3	4	2	1	3	3	1	3	2	1	3.333	3.571	2.083
112	男	0	19	5.7	耐力类	三级/无等级	5	2	3	2	3	3	2	1	2	4	4	2	2	4	4	3	4	3	5	4	4	4	3	3	3	4	2	5	2.556	3.286	3.667
113	男	0	23	9.7	耐力类	三级/无等级	5	5	5	5	3	4	4	5	5	3	3	3	1	2	5	5	5	5	5	5	4	5	4	5	5	5	5	5	4.556	3.143	4.833
114	女	1	21	9	耐力类	一级	3	2	2	2	2	2	3	2	3	4	5	4	2	4	4	5	3	4	3	2	2	3	2	3	3	2	3	4	2.333	4	2.833
115	男	0	21	7.4	耐力类	二级	2	3	3	3	4	4	3	5	2	3	4	5	4	5	5	4	5	3	4	5	2	4	3	3	5	4	3	5	3.222	4.286	3.833
116	男	0	19	5.2	技能类	一级	5	4	3	2	2	3	4	5	4	2	3	4	3	4	5	5	2	5	4	3	4	5	3	3	2	2	4	5	3.556	3.714	3.5
117	男	0	20	9.5	耐力类	三级/无等级	5	5	5	5	5	5	4	5	5	4	4	3	3	5	4	4	1	3	3	5	3	4	2	5	3	3	1	4	4.889	3.857	3.083
118	男	0	18	5.8	技能类	三级/无等级	3	4	4	5	3	4	5	3	3	4	3	4	4	3	5	4	4	5	2	5	2	5	4	5	5	5	3	5	3.778	3.857	4.167
119	女	1	19	9.5	技能类	三级/无等级	1	1	2	1	2	1	1	1	2	4	2	3	2	2	5	3	1	2	2	4	1	1	3	1	2	2	4	3	1.333	3	2.167
120	女	1	18	5	技能类	一级	4	3	4	5	3	3	3	4	1	5	4	5	4	5	5	5	5	5	5	4	5	3	5	4	4	5	4	5	3.333	4.714	4.5
121	女	1	23	8	耐力类	二级	5	4	5	4	5	5	5	5	2	5	5	5	5	3	5	5	5	5	5	5	4	5	5	3	5	5	4	3	4.444	4.714	4.5
122	女	1	19	9.6	耐力类	三级/无等级	4	3	5	5	4	4	5	5	3	2	5	3	3	5	4	3	5	3	5	5	5	5	5	4	4	5	5	5	4.222	3.571	4.667
123	女	1	19	6.8	力量与对抗类	三级/无等级	4	3	4	5	5	5	3	4	4	4	3	5	5	5	3	5	4	4	5	5	5	5	5	4	5	5	5	5	4.111	4.286	4.75
124	男	0	18	6.9	技能类	二级	3	4	2	2	5	1	2	3	4	3	1	1	3	2	2	3	1	1	1	2	1	1	3	1	4	2	1	1	2.889	2.143	1.583
125	男	0	19	6	耐力类	三级/无等级	1	2	2	1	4	2	2	3	1	4	4	4	2	3	4	4	3	4	3	5	3	3	2	3	3	3	4	3	2	3.571	3.25
126	女	1	19	7.9	技能类	三级/无等级	3	4	2	4	4	3	3	3	3	5	5	5	5	4	4	5	4	5	3	5	5	5	5	5	5	4	5	5	3.222	4.714	4.667
127	女	1	20	8.8	耐力类	二级	1	2	4	2	4	1	2	1	2	4	4	3	5	3	3	2	2	2	2	3	2	4	3	3	4	2	3	3	2.111	3.429	2.75
128	男	0	19	7.5	技能类	二级	5	3	4	5	5	2	5	3	4	3	3	3	2	3	5	3	4	5	3	2	2	3	5	5	5	2	4	3	4	3.143	3.583
129	男	0	17	6.1	技能类	三级/无等级	2	3	3	2	2	1	3	4	2	1	1	1	1	3	1	1	2	1	1	1	1	1	1	1	1	1	1	2	2.444	1.286	1.167
130	男	0	17	8.7	力量与对抗类	三级/无等级	2	4	3	3	3	5	4	2	3	5	5	3	3	5	5	4	2	1	2	4	2	4	2	3	4	2	2	4	3.222	4.286	2.667
131	男	0	22	7.2	力量与对抗类	一级	1	2	1	3	2	1	1	1	3	2	3	3	1	3	2	2	2	3	3	2	2	2	3	2	4	3	4	1	1.667	2.286	2.583
132	女	1	20	6.5	力量与对抗类	一级	3	1	1	3	4	5	5	4	4	4	3	4	3	4	3	2	5	5	3	3	5	2	5	3	3	5	5	4	3.333	3.286	4
133	女	1	22	3.7	耐力类	三级/无等级	2	1	3	1	1	3	4	2	2	2	3	5	3	3	4	3	3	4	2	2	5	2	3	2	3	2	5	3	2.111	3.286	3
134	男	0	22	3	力量与对抗类	二级	1	2	3	2	1	1	2	1	3	3	1	1	2	3	2	2	2	1	2	1	2	1	1	1	2	1	2	1	1.778	2	1.417
135	男	0	21	3.6	技能类	三级/无等级	2	3	3	5	4	5	5	4	5	2	4	3	4	3	1	3	3	4	4	5	4	3	4	1	4	5	4	4	4	2.857	3.75
136	男	0	18	7.8	力量与对抗类	三级/无等级	5	5	3	5	5	5	5	3	5	5	3	5	5	5	5	4	5	5	2	3	4	5	3	4	4	5	5	5	4.556	4.571	4.167
137	男	0	21	6.9	技能类	二级	4	3	4	5	5	4	5	4	4	5	5	3	3	4	3	2	5	3	5	5	2	2	3	4	1	4	5	4	4.222	3.571	3.583
138	女	1	23	3.3	力量与对抗类	二级	4	5	3	4	4	4	3	5	4	2	3	3	2	4	5	3	4	3	3	4	5	4	5	3	3	4	3	4	4	3.143	3.75
139	女	1	19	8.8	力量与对抗类	二级	3	4	2	3	2	2	2	2	2	4	4	3	4	5	4	5	1	3	3	5	2	1	3	3	4	2	2	3	2.444	4.143	2.667
140	男	0	21	10.7	耐力类	三级/无等级	5	5	5	5	5	5	3	2	4	3	5	3	4	4	4	2	4	3	2	4	3	3	3	4	2	2	3	2	4.333	3.571	2.917
141	女	1	20	5.5	耐力类	二级	5	5	5	5	4	4	5	4	5	5	5	5	5	5	5	5	5	5	5	5	5	5	5	5	5	5	5	5	4.667	5	5
142	女	1	23	5.3	技能类	二级	4	5	3	2	5	3	2	4	4	5	5	4	5	5	5	5	5	5	5	5	5	5	5	5	5	4	5	5	3.556	4.857	4.917
143	男	0	19	9.3	技能类	三级/无等级	2	1	3	2	3	2	2	3	4	3	3	5	5	3	4	2	4	2	1	3	4	2	3	2	4	3	3	2	2.444	3.571	2.75
144	男	0	22	8.5	力量与对抗类	一级	3	2	4	3	4	3	3	3	4	3	2	2	3	3	3	3	2	3	2	3	3	4	1	3	2	3	2	3	3.222	2.714	2.583
145	女	1	20	4.7	耐力类	一级	5	5	5	5	5	5	5	5	5	5	5	4	5	5	5	5	5	5	5	5	5	5	4	5	5	5	5	5	5	4.857	4.917
146	男	0	19	11.1	力量与对抗类	三级/无等级	2	5	3	4	3	3	3	2	3	3	1	2	3	1	1	2	4	5	4	4	5	4	5	4	2	5	3	4	3.111	1.857	4.083
147	男	0	21	10.6	力量与对抗类	二级	1	1	1	1	1	1	1	1	2	1	2	1	1	1	1	1	3	1	2	4	2	1	3	2	1	2	4	3	1.111	1.143	2.333
148	女	1	21	5.2	技能类	一级	3	1	2	1	2	2	3	3	3	1	2	2	4	3	3	2	5	3	1	5	3	2	3	2	2	2	2	2	2.222	2.429	2.667
149	男	0	24	5.2	力量与对抗类	二级	5	2	3	3	3	4	2	4	5	2	2	3	3	2	3	3	4	4	4	4	3	3	2	4	5	4	4	5	3.444	2.571	3.833
150	男	0	21	5.6	技能类	三级/无等级	5	3	5	5	5	4	5	3	4	5	5	4	5	3	2	5	4	4	4	4	4	4	4	2	5	3	3	3	4.333	4.143	3.667
151	男	0	21	5.8	耐力类	二级	2	2	4	2	2	4	3	5	2	3	2	5	5	2	2	2	2	4	3	3	4	3	4	4	1	4	4	4	2.889	3	3.333
152	男	0	23	9.6	技能类	二级	4	3	4	5	4	5	4	4	4	2	2	4	4	4	4	3	5	5	5	5	4	5	5	4	5	5	5	5	4.111	3.286	4.833
153	男	0	21	8.2	技能类	一级	5	3	2	2	2	1	3	3	2	5	5	5	3	4	5	3	2	5	4	5	5	3	5	3	4	5	3	3	2.556	4.286	3.917
154	女	1	19	9.4	耐力类	一级	1	2	1	1	1	1	2	2	1	1	4	3	1	2	3	1	2	3	2	2	2	2	2	2	2	1	4	2	1.333	2.143	2.167
155	女	1	23	8.9	耐力类	三级/无等级	3	3	4	3	3	3	3	2	3	3	3	1	3	2	1	3	5	3	2	3	5	4	3	4	1	3	4	3	3	2.286	3.333
156	女	1	19	11.6	力量与对抗类	三级/无等级	2	3	3	4	5	4	3	2	4	5	3	4	5	5	5	5	4	5	5	3	5	3	2	4	2	3	3	4	3.333	4.571	3.583
157	男	0	19	4.3	技能类	三级/无等级	4	3	3	5	4	2	3	4	5	5	3	2	2	2	3	1	3	3	5	4	3	3	4	4	3	3	3	5	3.667	2.571	3.583
158	女	1	19	8.1	技能类	二级	4	2	3	2	2	2	2	3	1	1	1	2	2	1	1	1	1	1	3	1	3	1	4	1	1	3	1	1	2.333	1.286	1.75
159	女	1	19	3.7	技能类	三级/无等级	4	2	3	3	3	4	3	3	2	3	5	5	5	5	4	4	3	3	4	2	4	3	3	2	1	3	5	2	3	4.429	2.917
160	男	0	21	6.9	耐力类	二级	5	5	5	5	5	5	5	5	5	5	5	5	5	5	5	5	5	5	3	5	5	5	4	3	5	3	5	5	5	5	4.417
161	女	1	20	8.2	技能类	三级/无等级	2	3	3	3	3	3	2	3	2	1	2	2	2	1	2	1	2	2	1	4	1	4	3	1	2	1	2	2	2.667	1.571	2.083
162	男	0	20	6.8	力量与对抗类	二级	3	4	3	5	4	5	4	3	4	3	2	3	3	5	3	3	5	5	4	4	3	3	4	3	3	5	5	3	3.889	3.143	3.917
163	男	0	19	5.6	技能类	二级	1	1	1	3	3	1	2	2	2	3	2	2	2	1	1	1	1	2	1	1	1	1	3	1	1	1	1	2	1.778	1.714	1.333
164	女	1	22	6.1	技能类	二级	2	5	5	5	5	4	5	2	3	5	3	4	5	4	5	4	4	4	4	5	4	4	3	5	3	3	5	3	4	4.286	3.917
165	男	0	19	10.7	技能类	三级/无等级	2	2	1	3	3	4	4	2	2	5	5	5	4	3	5	2	3	3	4	4	4	4	4	5	4	4	4	3	2.556	4.143	3.833
166	女	1	23	6.1	力量与对抗类	三级/无等级	5	5	4	3	4	4	5	3	3	5	4	3	4	5	3	4	3	3	2	5	5	3	5	1	2	4	3	5	4	4	3.417
167	男	0	20	11.6	耐力类	二级	2	2	2	2	3	1	3	3	1	4	1	3	3	5	3	3	1	3	4	2	3	2	2	1	1	2	2	2	2.111	3.143	2.083
168	女	1	22	9.2	技能类	一级	5	5	2	4	3	4	5	3	4	4	5	5	5	3	5	4	1	2	5	3	2	2	3	2	3	4	4	3	3.889	4.429	2.833
169	男	0	21	8.3	耐力类	二级	4	3	3	3	3	2	3	2	2	3	3	2	2	1	3	3	4	3	2	5	5	3	5	2	3	4	5	4	2.778	2.429	3.75
170	男	0	21	4	耐力类	三级/无等级	2	3	2	4	2	2	3	1	2	4	5	3	3	4	3	4	2	3	1	3	2	4	1	3	4	3	2	4	2.333	3.714	2.667
171	男	0	22	9.5	力量与对抗类	二级	3	5	3	4	5	3	5	4	3	5	2	5	5	5	3	5	5	5	4	4	3	4	5	4	4	2	5	4	3.889	4.286	4.083
172	女	1	20	5.8	技能类	一级	2	2	3	2	2	3	1	3	3	3	4	4	5	4	5	4	4	5	5	3	5	5	5	3	5	5	5	4	2.333	4.143	4.5
173	男	0	21	4	技能类	一级	2	3	2	5	4	4	4	4	3	3	3	2	2	4	3	4	4	4	3	4	2	2	5	3	3	3	3	4	3.444	3	3.333
174	男	0	22	8.4	技能类	二级	3	4	3	4	2	3	5	2	3	1	3	2	3	1	2	3	1	3	3	2	2	4	2	3	1	3	2	3	3.222	2.143	2.417
175	男	0	24	3.5	耐力类	二级	1	4	5	3	2	3	5	4	4	5	3	3	5	3	4	5	4	3	3	4	4	3	2	4	1	2	4	4	3.444	4	3.167
176	男	0	21	5.1	耐力类	三级/无等级	5	3	5	4	4	3	5	5	4	5	4	4	4	4	3	4	3	3	3	3	4	4	2	3	2	3	4	3	4.222	4	3.083
177	男	0	19	7.1	技能类	三级/无等级	3	5	2	3	2	4	3	3	3	1	2	3	2	5	3	3	3	1	3	3	2	2	2	3	5	3	3	3	3.111	2.714	2.75
178	男	0	24	5.3	耐力类	一级	3	3	4	4	3	1	2	3	3	1	1	2	2	3	3	3	4	5	3	3	1	2	2	2	2	4	3	3	2.889	2.143	2.833
179	男	0	20	5.9	技能类	二级	4	3	2	1	2	3	3	2	3	4	4	5	5	5	5	5	4	5	5	4	3	4	3	3	5	2	5	4	2.556	4.714	3.917
180	女	1	21	9	耐力类	二级	5	5	4	4	5	5	5	5	5	4	5	5	3	3	5	5	2	5	3	5	5	5	3	4	5	5	5	5	4.778	4.286	4.333
181	男	0	24	3.9	耐力类	一级	5	4	2	5	3	4	5	2	4	2	1	3	4	3	2	4	3	1	5	4	4	5	2	1	1	4	2	3	3.778	2.714	2.917
182	女	1	21	8.3	技能类	一级	3	3	3	3	3	4	4	3	4	5	4	1	5	2	3	3	4	3	2	2	5	4	3	5	1	4	3	5	3.333	3.286	3.417
183	男	0	20	10.2	技能类	一级	3	2	5	5	2	2	4	4	5	5	5	5	5	5	4	5	4	3	5	4	5	5	4	3	5	5	5	5	3.556	4.857	4.417
184	女	1	23	6.3	技能类	一级	4	5	3	3	4	3	4	3	3	5	5	5	5	5	5	5	4	5	5	5	5	5	5	5	3	5	5	3	3.556	5	4.583
185	女	1	21	9.8	力量与对抗类	三级/无等级	2	3	2	5	3	5	3	3	3	3	3	5	4	4	5	3	4	3	4	3	5	5	4	2	5	5	4	4	3.222	3.857	4
186	男	0	21	7.9	力量与对抗类	二级	2	2	4	3	3	4	2	3	2	3	1	3	1	1	1	3	4	2	3	1	4	2	1	3	2	2	3	1	2.778	1.857	2.333
187	女	1	17	5.2	耐力类	二级	2	3	4	1	3	2	4	4	4	5	4	5	5	5	4	3	3	3	3	3	3	4	4	5	5	4	5	3	3	4.429	3.75
188	男	0	23	6.6	力量与对抗类	二级	3	5	1	2	2	2	4	4	5	2	2	4	5	3	3	4	2	3	3	3	2	4	3	5	4	3	3	3	3.111	3.286	3.167
189	女	1	21	6.1	技能类	二级	2	3	4	3	3	3	2	3	3	1	2	2	5	4	4	3	3	4	3	1	2	5	4	3	5	4	5	5	2.889	3	3.667
190	男	0	18	6.9	耐力类	一级	3	5	4	2	3	3	4	3	4	3	4	4	3	4	4	3	3	3	5	2	3	2	2	4	3	2	3	3	3.444	3.571	2.917
191	女	1	21	7.5	技能类	二级	2	4	3	3	5	4	3	4	5	4	4	5	5	4	4	5	5	5	4	2	5	2	5	3	4	2	5	5	3.667	4.429	3.917
192	女	1	25	8.6	技能类	三级/无等级	3	3	2	5	5	1	5	5	4	4	4	3	5	5	3	5	5	5	4	5	3	5	3	3	4	5	3	3	3.667	4.143	4
193	男	0	18	8.4	力量与对抗类	三级/无等级	5	5	5	4	4	5	5	3	5	4	4	5	5	3	4	3	5	3	5	5	5	3	2	4	2	2	5	3	4.556	4	3.667
194	男	0	23	6.8	耐力类	三级/无等级	5	4	4	4	5	3	2	3	3	5	5	5	5	4	4	5	2	4	5	4	5	2	3	4	3	4	3	2	3.667	4.714	3.417
195	女	1	19	3.2	技能类	二级	4	2	4	4	2	3	4	4	4	1	4	3	4	3	1	3	3	3	5	4	4	2	4	3	5	2	4	5	3.444	2.714	3.667
196	男	0	21	6.4	力量与对抗类	三级/无等级	1	3	2	2	2	3	2	2	3	5	4	3	3	3	5	5	2	1	2	2	2	4	2	2	2	1	2	3	2.222	4	2.083
197	女	1	19	6.8	技能类	二级	1	3	2	2	3	3	3	2	4	4	3	2	2	4	2	4	5	4	3	2	4	4	4	2	4	4	2	3	2.556	3	3.417
198	女	1	22	9.6	技能类	三级/无等级	2	4	1	4	5	3	4	3	3	5	5	5	5	5	5	5	3	5	3	5	3	3	5	3	3	4	5	2	3.222	5	3.667
199	男	0	20	7	耐力类	三级/无等级	4	5	4	3	3	5	5	5	5	4	5	3	5	4	4	4	5	3	5	4	3	3	4	3	3	4	3	4	4.333	4.143	3.667
200	男	0	21	7.8	力量与对抗类	三级/无等级	2	3	5	3	4	2	4	3	3	4	3	1	4	2	3	3	2	1	3	3	2	2	3	2	1	4	3	3	3.222	2.857	2.417
201	女	1	20	9.2	力量与对抗类	二级	2	4	2	4	2	3	1	3	2	2	3	1	2	2	1	2	4	3	2	4	2	4	2	4	2	3	2	2	2.556	1.857	2.833
202	女	1	18	10.3	耐力类	二级	2	2	1	2	2	2	3	3	2	3	3	4	3	3	4	5	5	4	4	4	4	3	5	2	2	5	3	5	2.111	3.571	3.833
203	男	0	21	6.8	技能类	三级/无等级	2	1	4	3	3	4	2	3	2	4	2	3	3	3	2	4	2	3	5	4	3	3	3	5	4	3	3	5	2.667	3	3.583
204	女	1	19	7.3	技能类	一级	2	5	5	5	5	5	5	5	4	5	4	5	4	3	4	5	5	5	4	5	5	5	5	3	5	4	5	4	4.556	4.286	4.583
205	女	1	22	7.1	耐力类	二级	5	5	5	5	2	5	5	5	5	5	5	5	5	5	5	5	5	5	5	5	5	5	5	5	5	5	5	5	4.667	5	5
206	男	0	20	5.7	技能类	一级	3	4	3	4	4	5	2	2	3	5	5	5	3	5	5	2	2	2	3	3	3	3	3	3	2	3	3	3	3.333	4.286	2.75
207	男	0	20	5.1	耐力类	二级	4	5	4	3	1	5	4	2	4	3	5	4	4	2	5	5	3	5	4	4	5	4	4	3	1	3	3	3	3.556	4	3.5
208	男	0	23	4.3	技能类	二级	1	4	2	1	2	2	3	3	3	2	1	1	2	1	1	3	2	3	1	1	1	1	3	2	2	2	2	2	2.333	1.571	1.833
209	男	0	25	10.4	技能类	二级	5	5	5	5	5	5	5	4	5	5	5	5	3	5	5	5	5	5	3	5	4	5	2	5	3	5	5	5	4.889	4.714	4.333
210	男	0	22	7.6	力量与对抗类	二级	3	1	4	4	4	3	3	1	4	3	2	2	3	3	3	1	2	4	2	3	3	3	2	3	3	2	3	2	3	2.429	2.667
211	女	1	20	6.8	力量与对抗类	三级/无等级	5	5	3	5	4	5	2	3	5	3	5	3	3	4	3	5	4	3	3	5	1	2	5	3	3	2	5	5	4.111	3.714	3.417
212	男	0	20	5.2	力量与对抗类	一级	2	3	4	1	2	4	4	3	3	2	2	2	3	3	3	3	1	4	3	1	3	1	4	3	3	1	4	5	2.889	2.571	2.75
213	男	0	19	7.2	力量与对抗类	二级	3	3	3	3	4	1	3	3	3	5	2	2	3	2	3	4	4	5	4	4	4	3	3	2	2	5	5	4	2.889	3	3.75
214	男	0	19	4.9	力量与对抗类	二级	2	2	4	2	3	4	2	2	1	1	2	3	3	2	3	2	4	2	3	2	4	2	3	2	3	4	2	1	2.444	2.286	2.667
215	女	1	20	7.6	力量与对抗类	三级/无等级	5	5	5	5	5	5	5	5	5	5	5	5	5	5	5	5	5	5	5	5	5	5	5	5	5	5	5	5	5	5	5
216	男	0	24	7.7	力量与对抗类	二级	4	3	4	4	3	2	5	5	2	3	2	3	3	4	4	4	2	1	2	4	3	5	3	1	3	4	3	3	3.556	3.286	2.833
217	女	1	20	4.9	耐力类	二级	3	5	4	3	3	3	4	5	5	5	4	4	4	4	3	3	5	3	4	3	5	5	5	5	3	5	5	5	3.889	3.857	4.417
218	女	1	18	4.8	耐力类	二级	5	4	4	5	4	2	5	4	2	5	5	4	5	3	3	3	5	2	4	4	3	2	5	4	5	5	4	5	3.889	4	4
219	男	0	20	9.6	技能类	三级/无等级	2	3	2	3	3	2	1	4	3	2	1	3	1	2	3	3	5	4	3	3	3	3	4	5	2	2	3	4	2.556	2.143	3.417
220	女	1	21	7	耐力类	三级/无等级	3	2	4	2	3	3	4	4	2	2	5	2	5	4	3	5	3	3	3	2	4	1	4	3	3	2	1	3	3	3.714	2.667
221	男	0	20	5.1	技能类	二级	3	4	3	3	3	5	3	4	3	1	1	2	1	2	2	2	2	2	3	3	2	2	1	3	2	4	4	2	3.444	1.571	2.5
222	女	1	22	6.1	技能类	二级	2	2	4	2	4	3	2	2	2	5	3	2	3	3	2	2	4	5	2	2	3	4	3	2	5	1	2	4	2.556	2.857	3.083
223	男	0	20	4.5	技能类	一级	5	5	5	3	3	5	3	2	5	3	3	4	5	5	2	5	3	5	3	5	3	5	3	5	4	4	5	3	4	3.857	4
224	男	0	22	6.9	技能类	一级	5	4	1	2	3	2	4	4	2	5	3	5	1	5	4	2	5	2	4	5	4	3	3	4	3	4	4	5	3	3.571	3.833
225	男	0	19	9.3	技能类	二级	2	2	1	2	1	1	3	3	3	2	3	2	1	1	3	5	1	2	2	2	2	2	1	1	2	2	2	3	2	2.429	1.833
226	男	0	24	7	力量与对抗类	二级	2	2	3	5	3	2	5	2	4	3	3	5	5	4	3	3	4	2	4	2	4	2	3	3	4	3	3	2	3.111	3.714	3
227	女	1	21	8.2	耐力类	三级/无等级	3	4	3	3	2	3	5	4	2	5	5	5	2	5	5	4	4	4	4	4	3	1	5	5	4	4	4	4	3.222	4.429	3.833
228	男	0	21	7.7	力量与对抗类	二级	2	2	1	2	3	2	2	4	2	3	3	3	1	3	2	1	4	3	5	4	5	2	5	5	3	3	2	4	2.222	2.286	3.75
229	男	0	19	4.7	技能类	三级/无等级	4	2	4	2	1	2	4	2	4	5	5	5	5	4	5	3	4	3	2	4	3	5	3	4	5	3	5	3	2.778	4.571	3.667
230	男	0	21	6.5	力量与对抗类	二级	2	3	3	3	1	3	4	4	2	2	2	2	2	4	3	2	3	4	3	1	2	3	2	2	2	2	2	1	2.778	2.429	2.25
231	女	1	22	5.1	技能类	二级	4	5	5	5	5	4	4	5	5	5	4	5	5	5	5	4	5	5	5	5	3	5	3	5	5	5	5	4	4.667	4.714	4.583
232	男	0	18	9.6	力量与对抗类	三级/无等级	2	3	2	5	5	3	3	2	3	5	5	4	2	4	3	5	5	4	3	4	4	5	3	3	3	4	3	4	3.111	4	3.75
233	女	1	17	5.8	技能类	二级	5	5	5	5	5	5	4	5	5	5	5	5	5	5	5	5	5	5	4	5	5	5	5	5	5	5	5	5	4.889	5	4.917
234	男	0	21	5.1	技能类	二级	3	4	5	3	1	1	4	2	3	2	3	3	3	3	2	2	1	4	2	3	2	3	3	1	3	3	3	2	2.889	2.571	2.5
235	女	1	19	7.6	技能类	三级/无等级	3	4	3	3	2	4	2	3	4	4	4	2	3	3	2	5	3	3	4	3	3	4	3	3	3	3	2	5	3.111	3.286	3.25
236	男	0	21	8.4	技能类	二级	2	4	5	3	3	3	4	2	2	4	4	5	4	5	3	4	4	3	4	5	4	4	4	3	4	3	4	4	3.111	4.143	3.833
237	男	0	18	6.3	耐力类	一级	5	5	5	5	5	3	4	3	4	3	5	3	3	3	3	3	4	3	4	5	5	5	5	4	5	4	5	5	4.333	3.286	4.5
238	女	1	17	7.1	耐力类	三级/无等级	2	2	2	2	1	2	1	2	3	2	2	2	3	2	2	1	5	3	3	4	1	5	3	3	3	5	5	3	1.889	2	3.583
239	女	1	21	9	耐力类	三级/无等级	4	1	5	4	3	5	2	4	4	2	2	5	5	2	4	3	4	3	2	2	4	2	4	3	2	4	4	3	3.556	3.286	3.083
240	男	0	20	6.2	技能类	三级/无等级	4	3	4	4	5	2	3	4	4	2	4	3	4	3	2	4	4	5	4	5	5	2	5	5	4	4	4	5	3.667	3.143	4.333
241	男	0	23	7.9	技能类	三级/无等级	4	4	3	2	3	2	2	1	2	4	3	2	2	3	2	1	3	3	2	3	2	3	2	3	3	4	2	3	2.556	2.429	2.75
242	女	1	18	3.9	技能类	三级/无等级	2	3	3	3	4	3	3	2	4	3	5	5	3	5	3	4	2	4	5	4	3	5	4	5	2	5	5	5	3	4	4.083
243	男	0	19	8.7	技能类	二级	5	5	4	3	4	5	5	5	5	4	3	3	4	3	5	5	5	5	4	5	5	5	5	5	5	4	4	5	4.556	3.857	4.75
244	男	0	21	3.7	力量与对抗类	二级	3	5	4	4	3	5	4	5	2	2	3	5	2	1	3	2	4	2	4	3	3	2	2	2	2	3	4	3	3.889	2.571	2.833
245	男	0	23	7.7	力量与对抗类	一级	1	3	4	5	4	3	5	3	2	4	3	4	4	4	4	3	2	3	5	3	4	3	4	5	3	4	2	2	3.333	3.714	3.333
246	男	0	23	6.7	技能类	二级	1	1	2	2	2	3	1	2	1	2	3	1	4	4	3	4	4	2	4	2	3	4	4	2	4	5	5	4	1.667	3	3.583
247	男	0	24	6.2	技能类	三级/无等级	5	2	4	4	5	4	3	2	3	4	2	4	2	2	4	1	1	1	1	1	1	3	1	2	2	5	2	1	3.556	2.714	1.75
248	男	0	17	4.9	技能类	一级	4	4	5	5	4	3	3	3	3	4	3	3	5	3	3	3	4	4	3	4	4	4	3	4	5	5	5	5	3.778	3.429	4.167
249	男	0	18	9.5	技能类	三级/无等级	5	4	4	5	3	5	4	4	5	5	5	5	5	3	4	4	5	4	4	2	3	3	3	4	5	5	4	4	4.333	4.429	3.833
250	男	0	21	11.6	力量与对抗类	二级	1	3	2	2	2	2	5	1	1	5	3	4	4	4	2	5	3	2	3	2	5	3	3	2	3	2	1	3	2.111	3.857	2.667
251	男	0	22	7.9	耐力类	三级/无等级	2	2	3	1	3	3	1	1	2	2	4	1	4	4	1	3	2	4	4	4	2	2	1	1	1	2	3	4	2	2.714	2.5
252	男	0	20	7.9	技能类	二级	3	4	4	5	5	4	5	4	5	4	3	4	3	3	3	3	3	2	3	3	4	4	4	3	4	1	2	4	4.333	3.286	3.083
253	女	1	17	5.3	耐力类	三级/无等级	5	3	4	4	4	4	3	4	3	4	5	4	3	5	4	3	3	4	3	3	4	3	5	3	2	4	4	4	3.778	4	3.5
254	女	1	21	4	耐力类	二级	5	3	5	4	2	4	4	4	4	5	5	5	5	5	4	5	5	5	4	4	5	5	5	5	5	5	3	4	3.889	4.857	4.583
255	女	1	20	7	技能类	二级	3	1	2	2	1	3	1	2	3	3	4	3	2	1	3	3	1	2	1	3	1	2	2	1	2	2	2	2	2	2.714	1.75
256	女	1	20	4.6	耐力类	三级/无等级	4	2	3	3	1	2	3	3	3	3	3	1	4	4	3	3	3	2	3	4	2	2	3	2	2	3	3	2	2.667	3	2.583
257	女	1	22	9.2	技能类	二级	5	5	4	5	4	4	4	5	5	3	4	5	5	5	4	4	4	5	3	5	3	5	5	5	5	5	4	4	4.556	4.286	4.417
258	女	1	21	9.3	技能类	二级	5	4	4	5	4	5	5	4	5	4	3	3	5	2	5	4	5	3	5	5	4	3	3	5	5	5	5	5	4.556	3.714	4.417
259	女	1	24	4.9	技能类	三级/无等级	2	4	1	2	1	2	2	3	3	2	1	4	1	4	2	2	2	2	3	2	3	3	4	5	3	2	3	2	2.222	2.286	2.833
260	男	0	20	7.7	力量与对抗类	一级	1	4	2	3	3	1	1	3	1	1	3	2	2	3	3	3	2	3	3	2	2	2	2	1	1	1	2	2	2.111	2.429	1.917
261	女	1	21	9.7	技能类	一级	4	3	3	3	2	2	4	2	4	5	5	4	5	2	3	4	5	4	4	3	5	5	5	5	5	5	5	4	3	4	4.583
262	男	0	22	7.6	耐力类	二级	1	1	2	3	1	3	1	3	2	2	3	2	2	2	3	3	3	4	3	3	2	4	5	4	2	4	2	4	1.889	2.429	3.333
263	女	1	19	4	力量与对抗类	二级	3	2	3	2	3	2	1	4	4	2	4	2	3	2	3	2	3	5	4	4	4	5	4	4	3	2	5	4	2.667	2.571	3.917
264	男	0	21	6.5	耐力类	三级/无等级	3	2	1	2	3	1	1	3	2	2	2	1	3	2	1	3	5	4	4	2	3	5	5	4	4	5	3	2	2	2	3.833
265	男	0	22	10.5	力量与对抗类	三级/无等级	3	2	1	2	5	3	2	3	2	2	2	5	3	3	4	5	4	4	4	4	4	3	4	5	5	3	4	5	2.556	3.429	4.083
266	女	1	19	7.7	力量与对抗类	一级	5	2	2	2	3	2	4	2	3	3	5	2	2	3	2	3	1	2	2	3	3	5	1	3	3	3	3	4	2.778	2.857	2.75
267	女	1	24	8.5	力量与对抗类	二级	1	4	3	3	4	2	2	3	2	2	2	3	1	2	4	2	2	3	2	3	2	4	1	1	3	1	3	1	2.667	2.286	2.167
268	女	1	21	8	耐力类	一级	4	3	4	3	3	4	5	5	2	4	5	5	4	5	2	5	5	5	5	5	5	5	5	4	5	4	5	5	3.667	4.286	4.833
269	女	1	20	4.9	耐力类	三级/无等级	3	4	3	3	5	5	3	3	4	4	2	5	5	5	4	4	4	5	4	5	4	5	5	4	4	4	4	5	3.667	4.143	4.417
270	女	1	21	5.5	力量与对抗类	二级	3	3	5	2	2	5	4	4	4	2	4	4	3	3	4	3	3	3	3	3	3	3	3	3	2	4	2	3	3.556	3.286	2.917
271	女	1	22	8	耐力类	一级	1	2	1	1	1	2	2	2	3	2	2	1	2	4	2	4	4	3	2	1	3	2	2	3	1	2	1	3	1.667	2.429	2.25
272	女	1	20	9.2	力量与对抗类	二级	3	3	4	2	4	3	4	2	3	4	1	3	3	2	3	3	2	5	4	4	2	4	4	3	4	4	3	3	3.111	2.714	3.5
273	女	1	22	10	技能类	二级	5	5	5	5	4	5	5	5	5	5	5	5	5	5	5	5	5	5	5	5	5	5	5	5	5	5	5	5	4.889	5	5
274	女	1	17	4.9	技能类	一级	3	4	2	3	2	3	3	2	3	5	4	4	5	5	5	3	4	4	5	3	4	5	5	4	5	3	3	5	2.778	4.429	4.167
275	男	0	19	8.2	力量与对抗类	一级	4	3	4	4	3	4	4	4	5	5	4	5	5	4	2	5	3	5	2	4	2	4	5	5	3	4	5	3	3.889	4.286	3.75
276	男	0	24	10.2	技能类	一级	5	5	5	4	4	5	3	5	4	4	5	5	5	5	3	4	2	3	5	3	5	5	2	4	4	3	4	2	4.444	4.429	3.5
277	女	1	24	4.5	技能类	三级/无等级	5	4	5	4	5	3	4	5	5	5	5	5	5	4	5	5	5	5	5	5	5	5	5	5	5	5	4	5	4.444	4.857	4.917
278	女	1	21	11	技能类	二级	4	4	5	4	4	4	3	2	2	4	4	4	5	3	3	4	2	5	2	4	3	4	4	5	4	5	2	4	3.556	3.857	3.667
279	女	1	18	11.4	技能类	一级	4	4	4	4	4	5	5	3	4	3	4	2	5	5	4	5	3	2	2	3	4	5	5	3	5	3	3	4	4.111	4	3.5
280	女	1	25	7.7	耐力类	三级/无等级	5	5	3	4	2	4	4	4	3	5	5	4	4	5	5	5	5	5	5	5	3	5	5	4	5	5	5	5	3.778	4.714	4.75
281	女	1	19	7.7	耐力类	二级	5	3	5	5	5	4	5	3	3	4	4	4	3	5	5	5	4	4	4	5	3	5	5	5	4	2	4	3	4.222	4.286	4
282	男	0	20	9.3	技能类	二级	3	3	3	4	3	1	2	3	2	3	1	1	3	1	3	2	5	1	1	2	1	3	2	2	2	3	2	3	2.667	2	2.25
283	女	1	21	9.2	技能类	一级	3	2	2	1	1	1	1	1	2	1	2	1	2	1	2	2	2	1	3	1	1	1	1	1	1	2	1	1	1.556	1.571	1.333
284	男	0	21	10	技能类	二级	3	1	2	2	2	2	2	3	2	3	3	3	3	5	2	4	1	1	1	2	1	2	2	1	1	1	1	1	2.111	3.286	1.25
285	男	0	22	9.1	力量与对抗类	三级/无等级	5	4	4	5	3	2	4	3	3	5	3	3	3	4	5	3	2	4	3	4	4	5	4	2	4	3	5	4	3.667	3.714	3.667
286	男	0	22	6.8	耐力类	二级	2	4	3	4	5	2	2	4	4	2	4	4	3	4	3	4	3	3	3	2	4	4	5	2	3	2	3	4	3.333	3.429	3.167
287	女	1	20	10.3	技能类	二级	2	1	3	2	2	1	2	2	3	2	3	2	2	3	4	2	5	3	1	5	4	2	5	4	4	3	3	3	2	2.571	3.5
288	男	0	22	4.3	耐力类	三级/无等级	4	5	2	4	4	3	4	4	5	5	4	5	5	4	3	3	5	5	5	3	3	3	4	5	2	4	5	5	3.889	4.143	4.083
289	男	0	20	7.1	耐力类	三级/无等级	3	4	4	3	2	4	3	1	3	5	4	2	4	3	3	3	3	2	2	3	3	2	1	4	3	3	2	4	3	3.429	2.667
290	男	0	21	11.2	技能类	三级/无等级	2	4	2	4	4	3	3	3	2	2	1	2	3	1	3	1	3	5	4	4	4	3	3	4	4	4	4	3	3	1.857	3.75
291	女	1	21	3.8	力量与对抗类	三级/无等级	3	2	3	2	4	2	3	2	4	3	2	4	4	2	3	4	5	3	5	4	3	3	3	5	4	4	4	4	2.778	3.143	3.917
292	男	0	22	5.3	耐力类	二级	1	2	3	2	2	1	1	1	3	3	4	5	2	2	2	3	3	4	3	3	1	3	3	4	2	2	4	3	1.778	3	2.917
293	女	1	22	8.8	技能类	二级	4	4	5	2	5	5	2	5	4	5	5	4	4	5	5	5	5	5	5	2	5	5	4	5	5	5	5	5	4	4.714	4.667
294	女	1	19	8.1	力量与对抗类	一级	5	5	5	5	3	5	5	5	5	5	4	5	5	3	4	4	3	4	5	4	5	5	5	4	5	5	5	3	4.778	4.286	4.417
295	男	0	21	4.8	力量与对抗类	二级	3	3	5	2	4	2	3	5	2	4	5	5	5	5	4	4	5	3	3	4	1	4	5	5	5	4	3	4	3.222	4.571	3.833
296	女	1	22	6	技能类	二级	2	1	1	2	1	3	2	2	1	2	1	1	1	1	3	1	2	4	2	2	5	4	3	3	4	2	2	3	1.667	1.429	3
297	女	1	18	4	力量与对抗类	三级/无等级	4	3	5	3	5	4	4	4	2	5	4	5	5	4	5	4	5	5	5	5	5	5	5	5	5	5	5	5	3.778	4.571	5
298	男	0	20	9.6	耐力类	一级	3	1	1	1	1	3	3	1	1	3	4	4	4	4	2	1	3	2	4	4	5	3	4	2	3	5	3	3	1.667	3.143	3.417
299	女	1	21	6.4	耐力类	二级	1	2	2	3	1	2	1	2	2	2	2	1	2	2	1	3	2	2	2	2	2	1	2	1	1	1	2	1	1.778	1.857	1.583
300	女	1	24	11.8	技能类	二级	3	5	5	3	4	4	3	3	3	5	5	5	4	4	4	4	5	3	5	4	5	5	5	5	5	5	5	4	3.667	4.429	4.667
301	男	0	22	7.3	技能类	一级	5	3	3	2	4	2	4	4	5	3	5	3	5	4	4	5	5	2	3	3	4	5	3	4	4	5	5	1	3.556	4.143	3.667
302	女	1	24	6.5	耐力类	二级	3	2	1	3	2	2	3	1	2	3	1	3	2	2	4	1	5	2	3	4	2	2	3	3	3	2	4	2	2.111	2.286	2.917
303	男	0	20	6.3	力量与对抗类	三级/无等级	4	3	5	3	3	4	4	4	3	4	1	3	2	3	3	4	2	2	3	2	2	1	1	3	1	4	2	5	3.667	2.857	2.333
304	女	1	21	6.5	技能类	一级	5	5	5	4	5	2	5	4	5	5	5	5	5	5	5	5	5	5	4	5	5	5	5	5	5	5	5	5	4.444	5	4.917
305	男	0	22	7.4	力量与对抗类	三级/无等级	4	4	5	4	5	4	4	5	2	5	3	4	5	5	4	5	3	2	5	4	3	3	5	2	2	3	3	3	4.111	4.429	3.167
306	女	1	23	6.2	耐力类	二级	4	5	4	5	4	4	4	4	3	5	5	5	5	5	5	5	5	5	5	5	5	5	5	5	5	5	5	5	4.111	5	5
307	男	0	22	6.3	耐力类	二级	5	5	5	4	5	5	3	5	5	5	5	5	5	3	5	5	5	5	3	3	4	3	4	5	5	5	5	4	4.667	4.714	4.25
308	男	0	22	7.3	耐力类	二级	4	4	5	5	5	5	4	5	4	2	4	5	5	5	5	4	3	5	5	4	4	5	5	5	5	5	4	5	4.556	4.286	4.583
309	男	0	23	9.9	技能类	二级	4	3	2	3	2	4	2	2	3	1	3	1	2	1	3	1	4	3	1	1	5	4	3	2	3	5	2	5	2.778	1.714	3.167
310	男	0	23	3.4	力量与对抗类	二级	5	5	4	5	4	5	5	3	3	4	4	5	3	4	5	3	5	5	5	5	5	3	5	5	5	5	5	5	4.333	4	4.833
311	男	0	19	8.3	力量与对抗类	二级	3	4	2	3	4	4	4	5	4	3	3	3	4	3	3	2	2	4	3	4	4	2	3	2	3	3	4	3	3.667	3	3.083
312	男	0	19	5	技能类	二级	4	3	4	3	3	4	3	3	3	5	2	5	3	5	3	4	2	5	3	3	3	3	4	2	3	4	3	4	3.333	3.857	3.25
313	男	0	21	8.5	技能类	二级	3	5	5	3	2	4	2	3	4	2	3	3	2	3	3	2	2	3	3	5	5	2	4	3	2	3	3	3	3.444	2.571	3.167
314	男	0	20	5.8	耐力类	三级/无等级	3	2	2	3	4	4	5	4	1	2	4	3	3	3	4	1	3	3	5	4	3	4	4	4	4	4	3	4	3.111	2.857	3.75
315	男	0	22	8.1	技能类	三级/无等级	1	2	4	1	1	2	2	2	2	3	2	2	2	4	2	3	2	2	1	2	1	2	2	2	2	2	2	2	1.889	2.571	1.833
316	女	1	21	8	技能类	一级	5	4	2	4	3	3	3	5	5	5	3	2	3	3	5	1	2	2	3	1	3	1	2	2	2	1	2	2	3.778	3.143	1.917
317	女	1	23	5.6	耐力类	一级	4	3	3	2	4	4	4	3	3	3	2	3	3	5	4	5	5	5	3	2	3	3	3	3	4	3	2	2	3.333	3.571	3.167
318	男	0	22	5.4	技能类	三级/无等级	3	3	2	3	3	4	5	2	3	3	2	3	5	4	3	5	3	3	5	4	4	4	4	4	3	4	5	3	3.111	3.571	3.833
319	男	0	22	3.7	力量与对抗类	三级/无等级	5	3	4	5	4	4	3	5	4	5	4	3	3	5	5	3	3	4	4	3	5	2	4	3	3	1	3	2	4.111	4	3.083
320	男	0	20	9.1	耐力类	二级	5	5	5	4	5	5	5	5	5	2	4	4	2	1	2	4	4	5	4	4	5	2	5	4	5	4	3	5	4.889	2.714	4.167
321	男	0	19	9.4	耐力类	二级	3	1	1	2	2	3	3	2	2	2	1	1	1	3	1	1	1	1	1	1	3	1	1	1	2	2	2	1	2.111	1.429	1.417
322	女	1	20	4.8	技能类	三级/无等级	5	4	4	4	3	5	2	3	4	2	2	3	3	3	3	3	2	4	4	3	4	3	3	5	2	5	5	2	3.778	2.714	3.5
323	女	1	24	5.7	力量与对抗类	三级/无等级	4	2	4	5	4	2	3	3	4	3	3	4	2	3	3	3	3	5	5	3	3	2	4	4	4	4	4	2	3.444	3	3.583
324	男	0	20	6.9	技能类	二级	3	3	4	3	4	5	5	2	4	4	3	5	4	3	5	5	4	1	2	3	1	3	2	4	3	2	4	3	3.667	4.143	2.667
325	男	0	21	8.5	力量与对抗类	二级	2	2	3	5	3	4	2	3	3	3	2	2	4	2	3	3	2	4	3	3	3	3	4	3	4	2	2	2	3	2.714	2.917
326	女	1	22	4.6	技能类	一级	3	3	2	1	3	3	4	5	3	2	3	5	5	2	4	1	5	3	3	4	2	4	2	5	5	4	5	4	3	3.143	3.833
327	男	0	25	7.9	技能类	三级/无等级	5	1	3	3	5	2	3	2	2	5	5	5	4	4	4	5	3	5	4	4	4	4	5	5	4	5	4	5	2.889	4.571	4.333
328	女	1	19	3.5	力量与对抗类	二级	3	3	4	2	3	2	3	3	5	3	3	2	2	1	3	3	1	5	2	3	4	3	4	5	2	4	2	3	3.111	2.429	3.167
329	男	0	21	9	耐力类	一级	2	1	1	4	2	2	2	1	3	5	5	3	4	3	2	3	2	3	4	5	4	4	1	5	3	2	5	3	2	3.571	3.417
330	女	1	20	11.5	耐力类	三级/无等级	5	3	2	3	3	2	4	2	2	5	3	4	4	5	3	3	5	3	5	5	4	4	5	4	5	3	5	3	2.889	3.857	4.25
331	男	0	23	11.5	耐力类	一级	2	2	1	2	1	1	2	1	2	2	2	5	3	4	3	3	1	1	1	3	2	1	3	3	2	1	1	2	1.556	3.143	1.75
332	女	1	24	9	耐力类	二级	4	5	5	5	4	3	4	3	3	2	5	4	5	5	3	5	5	5	5	5	5	5	5	5	5	5	5	5	4	4.143	5
333	女	1	22	5.6	耐力类	三级/无等级	2	4	3	2	4	1	4	2	1	5	4	3	3	3	2	4	3	3	2	3	4	3	2	2	3	2	5	3	2.556	3.429	2.917
334	男	0	23	3.7	力量与对抗类	三级/无等级	5	5	4	4	4	5	5	5	3	4	4	4	4	3	5	5	3	5	4	5	4	3	3	5	3	5	5	2	4.444	4.143	3.917
335	男	0	18	3.5	力量与对抗类	二级	3	3	3	3	4	5	2	2	4	2	4	5	5	5	3	2	4	4	5	5	2	4	3	3	4	5	3	5	3.222	3.714	3.917
336	女	1	19	8.9	力量与对抗类	三级/无等级	5	3	3	4	3	4	3	4	2	5	5	4	3	4	5	4	5	4	2	3	5	4	5	5	5	5	5	2	3.444	4.286	4.167
337	男	0	17	6.8	耐力类	二级	1	2	1	2	1	1	4	2	2	3	1	1	1	1	2	1	1	1	1	1	1	1	1	2	1	1	2	1	1.778	1.429	1.167
338	男	0	19	9.5	力量与对抗类	二级	3	2	3	4	3	3	3	5	4	3	3	4	3	3	2	4	4	5	5	4	3	5	5	5	5	4	3	5	3.333	3.143	4.417
339	男	0	22	10.8	力量与对抗类	二级	5	4	5	5	5	5	5	5	4	5	4	5	3	5	4	4	5	5	5	5	5	3	5	5	5	3	5	3	4.778	4.286	4.5
340	女	1	21	7.4	耐力类	二级	3	3	2	1	4	4	2	4	3	2	4	5	3	5	5	4	3	2	3	4	3	2	3	3	5	5	4	3	2.889	4	3.333
341	男	0	22	7.5	耐力类	一级	1	3	3	2	3	2	2	3	2	1	3	3	3	4	2	2	2	2	2	2	3	1	2	4	2	3	2	3	2.333	2.571	2.333
342	男	0	19	5.9	力量与对抗类	三级/无等级	2	3	2	4	4	4	4	2	3	3	4	3	2	1	2	2	4	2	4	3	1	2	1	3	3	1	3	2	3.111	2.429	2.417
343	男	0	19	6.2	耐力类	二级	5	3	3	3	2	4	3	3	3	3	2	3	4	2	2	3	3	2	4	4	4	4	5	3	3	3	5	4	3.222	2.714	3.667
344	男	0	21	9	力量与对抗类	一级	4	2	2	1	3	3	3	4	3	2	2	2	4	2	2	2	1	2	1	4	2	3	3	4	2	3	4	3	2.778	2.286	2.667
345	女	1	19	6.6	耐力类	三级/无等级	4	5	5	3	5	5	5	3	3	5	5	4	3	5	5	4	5	3	4	5	4	4	4	5	5	5	4	3	4.222	4.429	4.25
346	女	1	23	6.3	力量与对抗类	三级/无等级	4	3	4	4	2	4	4	3	2	3	5	5	5	5	2	4	4	5	4	5	5	5	5	5	2	5	5	5	3.333	4.143	4.583
347	男	0	19	7.1	技能类	二级	2	4	3	3	2	2	3	2	2	1	2	1	1	2	1	3	1	1	1	1	2	1	1	1	1	1	2	2	2.556	1.571	1.25
348	女	1	19	9.4	技能类	三级/无等级	2	3	1	3	1	1	4	2	2	2	3	1	2	2	3	2	2	2	1	3	4	3	2	4	3	2	1	2	2.111	2.143	2.417
349	男	0	21	5.3	技能类	一级	4	4	5	3	5	2	5	3	5	3	4	3	3	3	5	4	3	3	4	5	4	5	5	5	3	5	3	5	4	3.571	4.167
350	女	1	20	6.9	技能类	三级/无等级	4	4	3	4	5	3	3	5	4	5	4	5	5	3	3	3	5	5	5	5	5	5	5	5	5	5	4	5	3.889	4	4.917
351	男	0	18	7.7	耐力类	三级/无等级	4	2	3	2	4	3	5	3	2	2	1	3	2	1	1	3	1	2	2	5	3	2	2	2	2	2	2	4	3.111	1.857	2.417
352	女	1	18	10.1	技能类	三级/无等级	1	1	1	2	1	1	2	1	1	2	2	4	3	2	2	2	3	2	4	1	4	2	4	3	4	3	2	3	1.222	2.429	2.917
353	女	1	21	6.5	耐力类	一级	4	3	4	4	4	4	4	2	4	2	3	3	3	2	4	2	4	4	5	4	4	5	4	3	5	3	5	5	3.667	2.714	4.25
354	男	0	18	5.2	力量与对抗类	三级/无等级	4	4	3	2	4	3	1	3	4	4	1	2	3	2	3	5	2	1	2	1	2	1	3	3	2	2	2	1	3.111	2.857	1.833
355	女	1	23	5.8	技能类	一级	3	4	4	5	3	3	2	3	5	3	5	4	5	3	3	4	5	2	4	5	5	5	5	5	5	3	4	4	3.556	3.857	4.333
356	男	0	19	9.8	力量与对抗类	三级/无等级	5	5	2	4	5	5	5	5	5	4	5	4	5	5	5	5	5	4	5	3	5	4	5	5	5	5	5	5	4.556	4.714	4.667
357	男	0	21	3.7	技能类	二级	4	4	5	3	3	3	5	4	3	2	3	3	2	3	4	3	2	3	3	5	3	5	4	5	4	3	3	3	3.778	2.857	3.583
358	男	0	19	4.3	耐力类	三级/无等级	3	3	2	2	3	3	3	4	3	5	5	5	5	5	5	4	3	4	3	5	3	5	4	4	4	5	5	4	2.889	4.857	4.083
359	男	0	19	6.7	力量与对抗类	三级/无等级	2	2	3	4	1	3	1	4	2	1	3	1	2	3	2	3	4	3	2	3	3	2	3	1	3	2	2	3	2.444	2.143	2.583
360	女	1	21	7.4	技能类	一级	2	3	3	4	2	3	2	3	4	3	4	1	3	2	3	3	2	2	4	3	5	4	1	4	2	3	2	3	2.889	2.714	2.917
361	男	0	22	9.1	耐力类	二级	4	3	5	3	5	3	2	3	3	4	5	5	3	3	4	4	5	2	4	3	2	2	4	3	2	3	2	4	3.444	4	3
362	女	1	20	4.8	技能类	二级	2	2	4	3	3	2	2	4	3	5	4	4	3	5	2	5	5	5	5	4	3	3	2	5	5	3	3	2	2.778	4	3.75
363	女	1	20	4.3	耐力类	三级/无等级	5	5	4	5	5	5	5	5	5	5	5	5	3	5	5	4	2	5	5	5	4	5	4	5	5	5	5	4	4.889	4.571	4.5
364	男	0	22	7.5	力量与对抗类	二级	5	3	2	3	3	4	5	3	4	5	4	5	5	4	4	5	4	5	5	3	5	3	3	4	5	5	2	1	3.556	4.571	3.75
365	女	1	22	6.4	耐力类	一级	4	3	3	2	3	3	2	3	5	2	2	1	4	3	2	3	5	5	5	4	5	5	3	4	5	5	4	4	3.111	2.429	4.5
366	男	0	20	9.5	技能类	二级	1	2	1	3	3	4	3	4	2	3	3	1	2	2	2	3	2	4	3	4	2	5	4	4	4	4	4	3	2.556	2.286	3.583
367	男	0	19	8.4	力量与对抗类	一级	4	5	3	4	4	5	2	4	5	1	4	3	5	3	2	4	4	2	4	3	1	3	3	1	2	1	2	2	4	3.143	2.333
368	男	0	20	8.5	技能类	一级	2	2	2	3	3	3	2	3	1	5	3	4	5	4	3	5	3	4	4	3	5	4	3	4	3	2	1	2	2.333	4.143	3.167
369	女	1	20	6.8	技能类	二级	2	3	3	4	5	4	5	5	2	4	5	3	3	4	2	3	4	4	5	5	3	5	4	5	5	5	5	5	3.667	3.429	4.583
370	女	1	21	4.9	技能类	二级	4	4	4	5	3	4	5	5	5	5	5	5	5	5	5	5	4	3	3	4	5	5	3	4	4	3	4	4	4.333	5	3.833
371	男	0	18	8.7	耐力类	二级	3	2	3	2	4	3	4	2	3	4	3	4	5	2	5	5	5	2	3	4	3	4	5	3	5	5	4	3	2.889	4	3.833
372	女	1	21	3.8	技能类	三级/无等级	2	2	2	2	2	3	3	4	4	3	3	3	2	1	3	3	3	4	2	5	4	3	2	4	3	3	3	4	2.667	2.571	3.333
373	女	1	19	4.3	力量与对抗类	一级	1	2	1	2	3	3	2	2	1	4	1	2	1	3	3	3	1	1	1	1	1	1	1	2	1	2	2	1	1.889	2.429	1.25
374	女	1	22	5.5	力量与对抗类	二级	4	4	3	3	4	5	5	5	5	5	5	5	5	3	5	5	5	5	5	5	5	5	4	5	4	5	5	5	4.222	4.714	4.833
375	女	1	19	11.3	技能类	二级	4	3	5	2	5	4	4	4	3	4	3	3	4	5	2	3	5	5	4	5	4	5	5	4	5	5	5	5	3.778	3.429	4.75
376	男	0	19	7.8	技能类	二级	3	5	5	5	3	2	4	4	4	2	3	3	1	2	3	2	5	3	5	4	5	3	4	5	5	5	5	4	3.889	2.286	4.417
377	男	0	21	5.6	耐力类	三级/无等级	1	1	1	1	2	1	2	2	3	4	3	3	1	1	2	2	2	3	1	2	2	2	3	4	2	3	1	3	1.556	2.286	2.333
378	男	0	20	8.1	耐力类	三级/无等级	5	5	4	5	5	5	5	4	5	4	3	5	3	3	4	5	5	5	5	5	5	5	5	5	5	5	5	3	4.778	3.857	4.833
379	女	1	25	7.2	力量与对抗类	一级	4	2	4	3	2	4	2	2	4	2	2	2	2	2	2	1	2	2	1	1	1	2	2	4	1	1	1	2	3	1.857	1.667
380	女	1	17	5.8	耐力类	二级	2	3	2	5	5	4	2	4	4	4	3	5	4	3	4	5	4	5	5	2	5	3	3	4	5	3	4	5	3.444	4	4
381	男	0	21	3.5	耐力类	三级/无等级	3	4	2	1	2	2	2	2	1	3	3	5	5	2	5	4	3	3	3	3	2	3	2	3	2	2	1	1	2.111	3.857	2.333
382	女	1	22	10.8	技能类	三级/无等级	3	1	3	2	2	1	1	1	2	4	3	1	2	2	2	1	2	2	3	2	2	2	3	3	2	1	3	1	1.778	2.143	2.167
383	女	1	19	7.6	力量与对抗类	三级/无等级	5	5	4	4	5	5	5	5	4	5	5	3	5	4	5	4	5	5	4	5	4	4	5	4	5	4	5	4	4.667	4.429	4.5
384	女	1	19	9.5	技能类	三级/无等级	5	5	4	5	5	4	4	5	5	5	4	5	2	5	5	5	5	5	4	5	5	4	5	4	5	5	5	3	4.667	4.429	4.583
385	女	1	19	8.5	技能类	一级	2	3	3	2	2	4	3	4	5	4	3	4	3	1	3	4	2	3	4	3	1	2	1	3	2	4	5	1	3.111	3.143	2.583
386	女	1	17	6	力量与对抗类	二级	3	2	5	4	2	2	2	2	3	3	3	3	3	3	5	5	2	3	3	1	2	3	3	1	1	2	3	1	2.778	3.571	2.083
387	男	0	23	4.3	耐力类	二级	2	3	3	2	4	3	3	4	2	3	5	4	3	5	4	4	1	3	4	1	3	3	2	4	4	5	4	1	2.889	4	2.917
388	男	0	20	6.5	技能类	三级/无等级	3	4	3	1	3	4	5	2	3	1	4	2	2	1	3	2	3	4	5	3	4	5	5	2	3	5	5	4	3.111	2.143	4
389	男	0	19	4.2	耐力类	二级	3	3	2	2	2	2	2	1	2	2	1	1	2	1	1	3	1	4	1	2	3	1	3	2	2	2	2	2	2.111	1.571	2.083
390	男	0	18	8.8	耐力类	三级/无等级	2	3	4	3	2	3	3	3	5	4	5	4	2	3	4	2	4	2	1	3	1	3	2	1	1	3	1	3	3.111	3.429	2.083
391	男	0	23	11.3	耐力类	二级	2	4	4	5	3	4	3	5	4	5	4	4	4	3	5	5	3	4	4	5	5	5	4	5	4	4	4	5	3.778	4.286	4.333
392	女	1	21	6.4	耐力类	二级	5	4	3	3	5	3	4	4	5	4	5	4	4	3	3	5	5	4	3	5	3	2	5	2	5	4	5	3	4	4	3.833
393	女	1	23	9.6	技能类	一级	5	4	4	2	2	2	5	5	2	4	2	1	5	3	2	4	4	2	3	2	2	5	4	2	3	3	4	3	3.444	3	3.083
394	男	0	22	5.3	技能类	三级/无等级	3	3	2	3	2	2	3	1	2	3	3	4	2	2	1	4	3	3	4	3	1	4	4	3	3	2	4	4	2.333	2.714	3.167
395	男	0	18	6.3	技能类	三级/无等级	5	3	4	2	4	3	5	2	3	5	5	5	5	5	5	5	5	5	5	5	5	5	5	5	5	5	4	5	3.444	5	4.917
396	女	1	25	5	技能类	三级/无等级	4	4	2	3	3	4	4	5	3	2	2	1	1	3	1	3	2	3	2	2	2	3	3	2	1	2	3	2	3.556	1.857	2.25
397	男	0	24	7	耐力类	二级	5	5	5	5	5	5	5	5	5	2	3	3	3	3	5	4	2	3	3	5	4	5	5	5	2	4	4	3	5	3.286	3.75
398	女	1	19	7.4	技能类	二级	5	5	4	5	5	5	5	4	4	5	5	5	5	5	4	5	5	5	5	5	5	5	3	5	4	5	5	5	4.667	4.857	4.75
399	女	1	20	9.9	耐力类	二级	5	5	4	4	5	3	5	5	5	5	5	5	5	5	5	5	5	5	5	5	5	5	5	5	5	5	5	5	4.556	5	5
400	男	0	21	9.2	耐力类	二级	2	2	3	2	4	2	2	4	4	5	2	1	3	4	2	3	4	2	3	4	3	1	4	2	3	4	5	2	2.778	2.857	3.083
401	男	0	19	9.2	技能类	二级	5	5	5	5	5	5	5	5	5	4	2	3	3	3	3	2	5	4	4	4	5	4	5	4	4	4	4	5	5	2.857	4.333
402	男	0	20	4.6	力量与对抗类	二级	4	3	2	3	5	4	4	4	3	3	5	4	2	4	4	4	3	4	4	2	3	5	4	4	4	3	3	3	3.556	3.714	3.5
403	男	0	19	8.3	耐力类	一级	5	5	5	4	5	5	5	5	5	5	4	4	3	5	5	3	5	4	3	5	5	4	5	2	4	3	5	5	4.889	4.143	4.167
404	女	1	22	11.2	技能类	二级	2	3	2	4	2	2	3	2	4	5	5	4	5	5	3	5	5	5	5	5	5	5	5	4	4	5	5	5	2.667	4.571	4.833
405	女	1	20	8.1	耐力类	三级/无等级	4	5	4	4	4	4	5	3	3	4	3	5	2	2	3	4	5	5	5	5	5	5	5	5	4	5	5	5	4	3.286	4.917
406	男	0	22	11.9	耐力类	二级	3	5	2	5	4	4	3	4	4	5	5	4	5	5	5	5	5	5	3	3	5	5	5	4	3	4	3	3	3.778	4.857	4
407	女	1	23	6.4	技能类	三级/无等级	3	5	4	4	2	2	4	4	4	4	5	2	4	3	4	4	5	4	4	4	1	5	2	3	4	2	5	4	3.556	3.714	3.583
408	女	1	19	5.3	耐力类	三级/无等级	4	5	5	3	4	4	5	3	5	5	5	5	5	5	4	5	5	3	4	5	5	3	5	4	5	5	5	5	4.222	4.857	4.5
409	男	0	19	5.1	技能类	二级	4	3	3	3	3	3	3	4	3	3	2	3	3	4	3	2	2	1	2	3	2	2	3	1	2	2	3	3	3.222	2.857	2.167
410	女	1	21	3.2	技能类	二级	5	4	5	4	3	3	4	5	4	2	4	3	5	5	3	5	4	3	3	5	5	5	5	2	4	4	2	5	4.111	3.857	3.917
411	女	1	22	5.8	耐力类	三级/无等级	4	4	4	3	5	2	5	3	3	5	5	5	4	3	5	5	4	5	3	5	5	5	5	5	5	5	4	5	3.667	4.571	4.667
412	男	0	21	10.2	技能类	一级	3	3	2	3	4	2	4	5	3	2	3	1	2	1	2	3	3	2	3	5	2	3	2	4	2	3	2	3	3.222	2	2.833
413	男	0	22	4.4	力量与对抗类	一级	4	5	3	5	4	4	5	4	5	3	3	2	1	3	4	1	3	2	5	4	4	4	4	4	5	4	5	4	4.333	2.429	4
414	女	1	22	6.8	技能类	三级/无等级	5	3	2	3	3	2	3	3	2	3	2	2	4	4	2	3	5	5	3	4	2	4	3	5	3	1	3	2	2.889	2.857	3.333
415	男	0	21	4.8	耐力类	三级/无等级	5	5	5	4	5	5	5	5	5	5	5	5	5	4	3	4	4	3	4	5	4	5	5	4	4	5	3	5	4.889	4.429	4.25
416	女	1	20	5.7	耐力类	二级	1	1	1	1	1	1	1	3	1	2	1	2	2	2	2	2	2	1	1	2	1	1	1	1	1	2	1	1	1.222	1.857	1.25
417	女	1	20	5.8	力量与对抗类	一级	5	3	4	4	2	3	5	5	4	5	3	5	5	5	5	5	3	5	3	5	4	5	5	5	5	5	5	5	3.889	4.714	4.583
418	男	0	17	6.4	技能类	三级/无等级	1	3	2	1	3	1	1	2	2	2	2	2	1	3	3	2	2	1	3	1	2	3	1	1	3	4	1	4	1.778	2.143	2.167
419	女	1	19	5.2	技能类	一级	5	5	3	4	5	2	4	2	3	4	4	4	3	5	3	4	2	4	1	3	2	2	3	4	4	4	3	3	3.667	3.857	2.917
420	女	1	21	5	技能类	三级/无等级	4	5	3	3	3	5	5	3	4	4	3	3	3	4	5	1	4	1	1	2	4	2	3	2	2	3	1	2	3.889	3.286	2.25
421	男	0	19	9.5	技能类	二级	5	4	5	4	5	5	5	4	5	1	4	4	3	4	4	3	5	4	4	5	4	5	5	2	5	3	5	4	4.667	3.286	4.25
422	女	1	22	9.8	耐力类	二级	1	3	2	1	3	1	2	3	2	2	4	4	2	2	4	4	1	1	3	2	1	3	4	3	4	3	2	2	2	3.143	2.417
423	女	1	21	3.5	耐力类	三级/无等级	5	5	3	5	5	4	5	5	5	4	5	5	5	5	5	5	5	5	5	5	5	5	5	5	5	5	5	5	4.667	4.857	5
424	女	1	23	9.9	耐力类	三级/无等级	2	2	2	2	1	2	3	4	2	5	5	5	3	5	4	5	5	5	5	5	5	5	5	3	5	5	5	4	2.222	4.571	4.75
425	男	0	22	3.9	技能类	三级/无等级	4	5	5	5	3	5	5	3	3	5	5	3	3	4	5	5	4	2	3	3	3	2	2	2	3	5	3	4	4.222	4.286	3
426	男	0	21	7.7	技能类	二级	2	2	2	5	4	4	4	2	2	1	1	2	1	1	1	2	2	2	1	2	2	2	2	4	2	1	2	2	3	1.286	2
427	女	1	22	3	耐力类	三级/无等级	4	5	4	5	2	3	3	5	1	5	3	5	4	3	4	4	4	5	3	4	4	3	4	5	4	3	3	3	3.556	4	3.75
428	男	0	22	10.5	耐力类	一级	1	3	2	3	3	3	5	2	3	4	5	5	4	2	2	3	4	2	2	4	4	2	4	1	1	2	5	3	2.778	3.571	2.833
429	男	0	19	7.6	技能类	三级/无等级	5	4	4	2	5	5	5	5	5	5	5	5	4	5	5	4	4	5	3	5	5	5	5	5	5	4	5	5	4.444	4.714	4.667
430	男	0	20	6.9	耐力类	三级/无等级	5	5	4	5	4	5	4	5	4	5	4	4	4	5	3	3	5	3	3	5	4	2	4	4	5	4	3	3	4.556	4	3.75
431	女	1	20	6.3	技能类	三级/无等级	4	5	5	5	4	5	4	4	5	5	5	5	5	5	5	5	5	4	5	5	5	5	5	5	5	5	5	5	4.556	5	4.917
432	男	0	19	9.1	力量与对抗类	一级	2	2	2	2	2	3	2	1	3	3	4	3	3	5	5	3	4	3	3	2	3	4	5	3	3	3	5	4	2.111	3.714	3.5
433	男	0	22	8.6	力量与对抗类	一级	3	3	2	1	3	2	3	3	2	5	3	4	3	4	4	5	3	2	2	3	4	3	3	4	2	4	3	3	2.444	4	3
434	男	0	19	9.7	耐力类	三级/无等级	2	2	2	2	2	2	2	4	4	4	3	2	5	3	2	2	2	3	4	3	5	3	4	4	5	5	3	4	2.444	3	3.75
435	男	0	23	5.5	力量与对抗类	二级	1	1	1	1	3	1	1	3	1	3	2	4	2	1	1	1	1	1	3	3	1	1	2	3	3	1	1	2	1.444	2	1.833
436	女	1	20	8	技能类	一级	5	5	5	4	3	4	5	5	5	5	5	4	4	5	5	5	5	5	5	5	5	5	5	5	5	5	5	5	4.556	4.714	5
437	男	0	21	5.7	技能类	一级	3	4	3	1	3	2	4	2	2	2	3	2	3	1	2	2	5	5	3	4	5	3	2	5	2	5	3	4	2.667	2.143	3.833
438	男	0	21	4.3	技能类	二级	3	3	1	3	3	3	4	5	3	4	3	4	3	3	2	2	2	4	2	3	4	3	2	3	2	2	2	2	3.111	3	2.583
439	男	0	18	7	技能类	三级/无等级	4	5	4	4	5	5	5	5	5	2	3	5	2	3	5	3	4	2	5	3	4	3	3	2	2	3	4	4	4.667	3.286	3.25
440	女	1	20	4.7	力量与对抗类	一级	2	3	3	5	2	5	5	2	3	1	4	2	3	1	2	2	1	2	1	1	1	2	3	1	4	2	4	2	3.333	2.143	2
441	男	0	21	10.2	耐力类	三级/无等级	2	2	1	3	4	2	3	3	3	4	3	5	4	3	4	3	3	5	3	4	5	4	2	3	2	2	3	5	2.556	3.714	3.417
442	女	1	20	4.9	耐力类	一级	3	4	4	4	4	4	4	4	5	1	2	3	2	4	2	2	3	3	2	4	3	2	2	2	4	2	3	2	4	2.286	2.667
443	男	0	18	8	力量与对抗类	二级	4	2	3	2	1	1	1	2	3	3	2	1	1	2	1	2	4	3	5	2	3	4	2	2	3	3	3	2	2.111	1.714	3
444	女	1	24	5.5	力量与对抗类	二级	3	3	4	4	4	5	4	4	4	4	5	3	5	5	4	5	5	5	5	5	5	5	5	5	5	5	5	5	3.889	4.429	5
445	女	1	20	7.8	技能类	二级	2	4	1	2	5	2	3	4	2	4	4	1	3	3	3	5	4	2	4	3	2	4	3	2	3	1	2	2	2.778	3.286	2.667
446	女	1	19	5.7	力量与对抗类	二级	3	2	2	2	3	4	3	3	1	4	3	3	3	3	5	4	3	2	2	3	1	2	2	3	3	3	2	1	2.556	3.571	2.25
447	女	1	23	3.8	耐力类	三级/无等级	4	2	2	4	3	3	2	4	4	2	3	3	2	2	2	1	2	2	1	3	3	2	2	3	1	5	2	3	3.111	2.143	2.417
448	女	1	21	8.4	耐力类	三级/无等级	2	1	2	4	5	3	4	2	3	2	4	5	5	4	4	3	5	5	5	5	5	3	4	4	5	4	3	5	2.889	3.857	4.417
449	女	1	18	6.5	技能类	二级	5	3	3	3	3	3	5	5	5	2	4	3	3	2	2	3	5	2	3	3	3	2	2	3	4	2	3	4	3.889	2.714	3
450	男	0	18	7.8	技能类	三级/无等级	3	4	2	3	5	2	2	3	4	2	1	2	1	3	3	1	3	2	3	3	2	2	3	1	2	2	2	2	3.111	1.857	2.25
451	男	0	20	6	耐力类	三级/无等级	4	1	3	4	4	2	2	4	3	4	5	4	4	5	5	4	4	5	5	4	5	5	5	4	5	5	4	5	3	4.429	4.667
452	男	0	21	3.6	技能类	三级/无等级	5	2	4	5	2	4	3	4	4	5	5	4	5	4	4	4	3	2	3	5	3	3	2	1	2	1	2	2	3.667	4.429	2.417
453	女	1	21	9.9	耐力类	三级/无等级	4	4	4	3	3	3	4	2	4	3	3	4	4	3	4	4	4	4	5	4	3	4	5	4	2	5	2	5	3.444	3.571	3.917
454	男	0	22	9	技能类	一级	3	1	3	2	3	3	3	3	3	4	4	4	2	3	2	2	4	3	5	4	5	5	2	3	3	3	2	3	2.667	3	3.5
455	女	1	21	5.6	力量与对抗类	三级/无等级	4	2	5	3	1	3	3	1	1	2	4	3	4	5	5	5	5	4	3	3	5	3	5	4	3	4	4	4	2.556	4	3.917
456	男	0	23	7.3	耐力类	二级	5	5	5	5	5	5	3	5	4	5	4	4	5	4	4	3	5	5	5	5	5	5	4	5	5	4	2	5	4.667	4.143	4.583
457	女	1	21	9.8	技能类	二级	5	5	3	5	3	3	5	4	4	3	5	4	5	5	3	4	4	4	3	5	4	3	3	3	4	4	5	3	4.111	4.143	3.75
458	男	0	19	5.9	耐力类	三级/无等级	4	3	2	2	3	5	3	3	2	3	5	4	2	3	4	2	1	2	3	1	2	3	4	3	2	2	3	2	3	3.286	2.333
459	男	0	20	6.3	耐力类	一级	3	3	5	4	3	5	5	5	3	3	4	3	5	4	2	5	4	3	2	3	2	5	4	5	5	3	3	3	4	3.714	3.5
460	女	1	20	7.7	力量与对抗类	一级	4	2	4	2	4	3	4	3	3	2	3	4	4	3	4	3	4	5	5	4	5	3	5	3	5	2	5	5	3.222	3.286	4.25
461	男	0	19	5.9	耐力类	二级	2	2	1	1	2	1	2	2	3	4	2	3	2	1	1	2	1	3	2	1	3	3	2	1	3	1	2	3	1.778	2.143	2.083
462	男	0	21	9.3	耐力类	二级	4	4	5	5	3	5	4	5	5	5	2	4	5	5	3	5	4	3	3	5	5	5	4	3	5	5	5	4	4.444	4.143	4.25
463	男	0	19	6.7	耐力类	二级	2	4	2	3	3	2	2	2	3	3	2	1	5	2	2	3	2	2	4	3	3	2	3	3	5	4	3	3	2.556	2.571	3.083
464	男	0	19	5.1	技能类	二级	5	5	4	4	5	4	4	4	5	4	4	5	3	4	4	4	5	4	5	5	5	5	1	5	3	5	5	4	4.444	4	4.333
465	女	1	22	8.7	力量与对抗类	三级/无等级	5	3	1	3	5	5	2	2	2	2	3	4	4	4	5	4	2	2	5	2	3	3	1	5	2	4	5	3	3.111	3.714	3.083
466	女	1	19	4.1	耐力类	三级/无等级	3	4	4	4	3	4	3	4	3	5	5	5	5	5	4	5	5	5	3	5	4	5	5	5	5	4	5	5	3.556	4.857	4.667
467	女	1	22	11.2	耐力类	二级	1	5	3	5	3	2	5	3	3	3	1	2	3	2	4	3	5	3	5	2	3	3	4	4	4	1	2	4	3.333	2.571	3.333
468	男	0	18	8.4	技能类	一级	2	4	5	4	3	4	4	2	3	4	5	2	3	5	3	4	5	5	4	3	5	4	5	5	5	5	5	3	3.444	3.714	4.5
